# Supplementary material for: Chitosan Nano/Microformulations for Antimicrobial Protection of Leather with a Potential Impact in Tanning Industry
Source: Materials (Basel). 2022 Feb 25;15(5):1750. doi: 10.3390/ma15051750 (PMC8911499; doi:10.3390/ma15051750)
Supplement: Supplementary file 1 [file materials-15-01750-s001.zip]

Archive with 1 entries (1 files):
- materials-1591899-supplementary.pdf
